# Supplementary material for: Cleavage of MALAT1 RNA by 14-nt sgRNA-guided tRNase ZL
Source: PLoS One. 2025 Sep 18;20(9):e0318968. doi: 10.1371/journal.pone.0318968 (PMC12445523; doi:10.1371/journal.pone.0318968)
Supplement: S1 Data — (XLSX) [file pone.0318968.s012.xlsx]

## Sheet: Fig 2
Fig 2A
	Relative MALAT1 level (%), 24 hr
	mock	sgRM1	sgRM2	sgRM3	sgRM4	sgRM5	sgRM6
assay 1	0.909618	0.808508	0.90125	0.874583	0.784584	0.82169	0.718636	(×100)
assay 2	0.860551	0.99539	0.852635	0.990801	0.920188	0.868541	1.07425	(×100)
assay 3	1.27751	1.24258	1.30134	1.15402	1.38511	1.4012	1.29534	(×100)
	Relative MALAT1 level (%), 48 hr
	mock	sgRM1	sgRM2	sgRM3	sgRM4	sgRM5	sgRM6
assay 1	0.899171	0.838956	1.36289	0.899171	0.905425	0.833161	0.856584	(×100)
assay 2	0.97041	1.33484	1.06191	1.04729	0.97041	1.10701	0.911722	(×100)
assay 3	1.14605	1.01866	0.850667	1.05458	1.04729	1.07674	0.700602	(×100)
	Relative MALAT1 level (%), 96 hr
	mock	sgRM1	sgRM2	sgRM3	sgRM4	sgRM5	sgRM6
assay 1	0.907519	0.403321	0.510506	0.986233	1.10191	0.876606	0.678302	(×100)
assay 2	0.864537	0.325335	0.460094	0.882703	0.823591	0.817902	0.517632	(×100)
assay 3	1.27456	0.521233	1.07923	1.07177	1.01396	1.05702	0.835088	(×100)
Fig 2B
	Relative MALAT1 level (%), 72 hr
	mock	sgRM1 50 nM	sgRM1 200 nM	sgRM1 500 nM	sgRM2 50 nM	sgRM2 200 nM	sgRM2 500 nM	sgRM6 50 nM	sgRM6 200 nM	sgRM6 500 nM
assay 1	1.02574	0.937354	0.838956	0.63581	0.963707	0.799221	0.788218	0.868541	0.740549	0.690956	(×100)
assay 2	0.963707	0.80478	0.631418	0.485205	0.880666	0.614152	0.690956	0.710382	0.549681	0.622725	(×100)
assay 3	1.01162	0.788218	0.686184	0.538369	0.93088	0.710382	0.710382	0.735433	0.593231	0.542113	(×100)
	Relative MALAT1 level (%), 96 hr
	mock	sgRM1 50 nM	sgRM1 200 nM	sgRM1 500 nM	sgRM2 50 nM	sgRM2 200 nM	sgRM2 500 nM	sgRM6 50 nM	sgRM6 200 nM	sgRM6 500 nM
assay 1	1.03049	1.00928	0.786399	0.445449	0.872564	0.780967	0.764895	0.897095	0.634342	0.625609	(×100)
assay 2	0.890899	0.608502	0.480742	0.339936	0.968171	0.625609	0.612734	0.73884	0.6846	0.759611	(×100)
assay 3	1.08925	0.842842	0.484085	0.374577	0.909618	0.621288	0.579682	0.802923	0.698985	0.591862	(×100)

## Sheet: Fig 3
Fig 3A
	Cleavage (%)
	15 min	30 min	60 min
assay 1	0.451687	0.509341	0.614835	(×100)
assay 2	0.417746	0.509529	0.599098	(×100)
assay 3	0.30474	0.499561	0.500795	(×100)
assay 4	0.29865	0.376726	0.53721	(×100)
Fig 3B
	Cleavage (%)
	15 min	30 min	60 min
assay 1	0.310891	0.431277	0.487728	(×100)
assay 2	0.411298	0.550535	0.652767	(×100)
assay 3	0.372924	0.501821	0.611648	(×100)
assay 4	0.351027	0.503059	0.583171	(×100)
Fig 3C
	Cleavage (%)
	15 min	30 min	60 min
assay 1	0.366197	0.514934	0.697204	(×100)
assay 2	0.352399	0.418594	0.578564	(×100)
assay 3	0.299546	0.395779	0.498865	(×100)
assay 4	0.322669	0.412225	0.5435	(×100)

## Sheet: Fig 5
Fig 5B
Relative MALAT1 level (%)
siControl sgRM1	siControl sgRM2	siControl sgRM5	siControl sgRM6	sitRNase ZL sgRM1	sitRNase ZL sgRM2	sitRNase ZL sgRM5	sitRNase ZL sgRM6
0.275476	0.234881	0.952638	0.521233	0.420448	0.438303	1.06437	0.716978	(×100)
Fig 5C
Relative MALAT1 level (%)
siControl sgRM1	siControl sgRM2	siControl sgRM5	siControl sgRM6	sitRNase ZL sgRM1	sitRNase ZL sgRM2	sitRNase ZL sgRM5	sitRNase ZL sgRM6
0.570382	0.381565	0.846745	0.554785	0.732043	0.692555	0.870551	0.742262	(×100)
Fig 5D
Relative MALAT1 level (%)
siControl sgRM1	siControl sgRM2	siControl sgRM5	siControl sgRM6	sitRNase ZL sgRM1	sitRNase ZL sgRM2	sitRNase ZL sgRM5	sitRNase ZL sgRM6
0.594604	0.493116	0.97942	0.673617	0.888843	0.972655	1.20581	0.835088	(×100)

## Sheet: Fig 6
Fig 6
	Relative cell viability (%)
	mock	sgRM1	sgRM2	sgRM5	sgRM6
assay 1	1.10497	0.463299	0.572218	0.887135	0.685872	(×100)
assay 2	0.915549	0.503552	0.593528	1.15706	0.550908	(×100)
assay 3	0.979479	0.54854	0.584057	1.13575	0.775848	(×100)

## Sheet: S3 Fig.
S3 Fig.
Relative MALAT1 level (%)
	mock	sgNC1	sgNC2
assay 1	0.915945	0.968171	1.00231	(×100)
assay 2	1.04488	1.11214	1.03049	(×100)
assay 3	1.04488	1.03766	1.03766	(×100)

## Sheet: S4 Fig.
S4 Fig.
pp0	Relative MALAT1 level (%)
	mock	sgRM1	sgRM2	sgRM6
assay 1	0.972655	0.105843	0.114229	0.417544	(×100)
assay 2	1.04247	0.133046	0.125869	0.438303	(×100)
assay 3	0.986233	0.135842	0.174343	0.417544	(×100)
pp1	Relative MALAT1 level (%)
	mock	sgRM1	sgRM2	sgRM6
assay 1	0.890899	0.127922	0.132433	0.401461	(×100)
assay 2	1.08925	0.143919	0.142925	0.390483	(×100)
assay 3	1.03049	0.140958	0.129707	0.445449	(×100)
pp2	Relative MALAT1 level (%)
	mock	sgRM1	sgRM2	sgRM6
assay 1	1.05702	0.108819	0.0830429	0.444421	(×100)
assay 2	1.14076	0.131215	0.142595	0.486327	(×100)
assay 3	0.82932	0.107321	0.144586	0.444421	(×100)
pp6	Relative MALAT1 level (%)
	mock	sgRM1	sgRM2	sgRM6
assay 1	0.92445	0.154606	0.138376	0.491978	(×100)
assay 2	1.21139	0.190342	0.113965	0.471937	(×100)
assay 3	0.89296	0.113178	0.0443989	0.452712	(×100)

## Sheet: S5 Fig.
S5 Fig.
	Relative MALAT1 level (%), 48 hr
	mock	sgRM1	sgRM2	sgRM3	sgRM4	sgRM5	sgRM6
assay 1	0.963707	1.03288	1.28937	1.20303	1.03288	1.05458	0.766664	(×100)
assay 2	1.10701	0.990801	1.19472	1.05458	1.06191	1.13027	1.03288	(×100)
assay 3	0.937354	0.788218	0.983957	0.868541	0.886791	0.868541	0.66742	(×100)
	Relative MALAT1 level (%), 96 hr
	mock	sgRM1	sgRM2	sgRM3	sgRM4	sgRM5	sgRM6
assay 1	1.10445	0.382447	0.398688	1.11987	1.09682	1.05946	0.529732	(×100)
assay 2	1.02337	0.51883	0.349492	1.09682	1.02337	1.03049	0.41851	(×100)
assay 3	0.884745	0.508152	0.501157	1.05214	1.00928	0.935191	0.457973	(×100)

## Sheet: S10 Fig.
S10B Fig.
	Relative MALAT1 level (%)
	siControl sgNC1	siControl sgNC2	sitRNase ZL sgNC1	sitRNase ZL sgNC2
assay 1	1.03526	1.11729	1.03526	1.07177	(×100)
assay 2	1.00696	0.946058	0.933033	1.07923	(×100)
assay 3	1.12506	1.16473	0.97942	0.926588	(×100)

## Sheet: S11 Fig.
S11 Fig.
Relative cell viability (%)
	mock	sgNC1	sgNC2
assay 1	0.980695	1.36293	1.10232	(×100)
assay 2	1.03282	1.00386	1.51351	(×100)
assay 3	0.986486	0.998069	1.50772	(×100)
